# Supplementary material for: Plasma Proteomes Can Be Reidentifiable and Potentially Contain Personally Sensitive and Incidental Findings
Source: Mol Cell Proteomics. 2021 Jan 11;20:100035. doi: 10.1074/mcp.RA120.002359 (PMC7950134; doi:10.1074/mcp.RA120.002359)
Supplement: Supplemental Table S1 [file mmc1.xlsx]

## Sheet: Sheet1
Supplementary Table 1: Sequences of identified variant peptides
Gene name	Protein name	Protein ID	Sequence/Sequences
APOA4	Apolipoprotein A-IV	P06727;P06727_01;P06727_12;P06727_10;P06727_14;P06727_13;P06727_11;P06727_08;P06727_07;P06727_04;P06727_03;P06727_09;P06727_02;P06727_05;P06727_06	TLSLPELEQQQEQQQEQQQEQVQMLAPLES
APOA4	Apolipoprotein A-IV	P06727;P06727_01;P06727_12;P06727_10;P06727_14;P06727_13;P06727_11;P06727_08;P06727_07;P06727_04;P06727_03;P06727_09;Q13784;P06727_02;P06727_06;P06727_15;P06727_16	TQVNTQAEQLR/TQVNTQAEQLRR
APOA4	Apolipoprotein A-IV	P06727_05	TQVSTQAEQLR
APOA4	Apolipoprotein A-IV	P06727_15	SLSLPELEQQQEQQQEQQQEQVQMLAPLES
APOA4	Apolipoprotein A-IV	P06727_16	TLSLPELEQQQEQHQEQQQEQVQMLAPLES
APOB	Apolipoprotein B-100;Apolipoprotein B-48	C0JYY2;P04114_31;P04114_22;P04114;P04114_61;P04114_60;P04114_53;P04114_46;P04114_40;P04114_39;P04114_38;P04114_37;P04114_25;P04114_23;P04114_10;P04114_05;P04114_04;P04114_64;P04114_63;P04114_57;P04114_54;P04114_52;P04114_50;P04114_49;P04114_44;P04114_43;P04114_42;P04114_41;P04114_36;P04114_34;P04114_32;P04114_30;P04114_29;P04114_24;P04114_21;P04114_19;P04114_08;P04114_06;P04114_02;P04114_01;P0411…	IHSGSFQSQVELSNDQEK
APOB	Apolipoprotein B-100;Apolipoprotein B-48	P04114_48;S5FLF7	NEVQIHSGSFQSQVELSNDQEK
APOB	Apolipoprotein B-100;Apolipoprotein B-48	C0JYY2;P04114_31;P04114_22;P04114;P04114_61;P04114_60;P04114_53;P04114_46;P04114_40;P04114_39;P04114_38;P04114_37;P04114_25;P04114_23;P04114_10;P04114_05;P04114_04;P04114_64;P04114_63;P04114_57;P04114_54;P04114_52;P04114_50;P04114_49;P04114_44;P04114_43;P04114_42;P04114_41;P04114_36;P04114_34;P04114_32;P04114_30;P04114_29;P04114_24;P04114_21;P04114_19;P04114_08;P04114_06;P04114_02;P04114_01;P0411…	LIDVISMYR
APOB	Apolipoprotein B-100;Apolipoprotein B-48	P04114_58	LIDVISMYTELLK
APOE	Apolipoprotein E	P02649;P02649_21;P02649_20;P02649_19;P02649_18;P02649_17;P02649_16;A0A0S2Z3D5;P02649_30;P02649_28;P02649_26;P02649_15;P02649_14;P02649_09;P02649_06;P02649_05;P02649_04;P02649_02;P02649_01;P02649_29;P02649_25;P02649_13;P02649_12;P02649_08;P02649_03;P02649_27;P02649_24;A0A346DBY2;J9ZVQ3;P02649_22;H0Y7L5;E9PEV4;E7ERP7;Q6LBZ1;D9ZB55;P02649_07;P02649_23	LGADMEDVCGR
APOE	Apolipoprotein E	P02649_11;A0A0S2Z3V0;Q8TCZ8	LGADMEDVR/LGADMEDVRGR
APOH	Beta-2-glycoprotein 1	P02749;D9IWP9;P02749_05;P02749_04;P02749_03;P02749_02;P02749_01;A0A384NKM6;B4DPN0;J3KS17;CON__P17690	EHSSLAFWK
APOH	Beta-2-glycoprotein 1	P02749_06	EHSSLAFSK
APOL1	Apolipoprotein L1	O14791;O14791_04;O14791_03;O14791_02;A0A024R1Q4;A0A024R1G8;O14791_07;O14791_06;U5LKM6;U5LI90;U5LGU2;U5LKP5;U5LKJ0;U5LKH9;U5LKG0;U5LH46;U5LKQ0;U5LIJ1;U5LIA9;A0A1B2FJ89;A0A1B2FJP1;A0A1B2FJD8;A0A1B2FJC1;A0A1B2FJ11;A0A1B2FIW1;A0A1B2FKD8;A0A1B2FK76;A0A1B2FK40;A0A1B2FJZ7;A0A1B2FJH1;A0A1B2FJE5;A0A1B2FJ64;A0A1B2FJ32;A0A1B2FIX3;A0A1B2FK27;A0A1B2FJX9;A0A1B2FJS4;A0A1B2FJK3;A0A1B2FJJ4;A0A1B2FJI7;A0A1B2FJ82;A…	SELEDNIR/SELEDNIRR
APOL1	Apolipoprotein L1	Q2KHQ6;O14791_01;Q29RW7;Q1WWL5;A5PL32;B2R9E5;A0A1P8SD62;B4E1N5;U5LII8;U5LKN4;U5LKN0;U5LIC5;U5LGW0;B4DNT5;A0A1B2FJ57;A0A1B2FJ29;A0A1B2FK99;A0A1B2FJT7;A0A1B2FJS0;A0A1B2FKD5;A0A1B2FK72;A0A1B2FJJ6;A0A1B2FIX0	LEDNIRR/SKLEDNIR
C3;HEL-S-62p	Complement C3;Complement C3 beta chain;C3-beta-c;Complement C3 alpha chain;C3a anaphylatoxin;Acylation stimulating protein;Complement C3b alpha chain;Complement C3c alpha chain fragment 1;Complement C3dg fragment;Complement C3g fragment;Complement C3d fragment;Complement C3f fragment;Complement C3c alpha chain fragment 2	P01024;V9HWA9;P01024_19;P01024_12;P01024_09;P01024_01;P01024_18;P01024_17;P01024_15;P01024_14;P01024_10;P01024_16;P01024_05;P01024_04;P01024_21;P01024_11;P01024_08;P01024_07;P01024_06;P01024_20;B4E216;P01024_02;P01024_03;P01024_13	RIPIEDGSGEVVLSRK/IPIEDGSGEVVLSRKVLLDGVQNPR/VLLDGVQNPRAEDLVGK
C3;HEL-S-62p	Complement C3;Complement C3 beta chain;C3-beta-c;Complement C3 alpha chain;C3a anaphylatoxin;Acylation stimulating protein;Complement C3b alpha chain;Complement C3c alpha chain fragment 1;Complement C3dg fragment;Complement C3g fragment;Complement C3d fragment;Complement C3f fragment;Complement C3c alpha chain fragment 2	P01024_03	KVLLDGVQNLR/VLLDGVQNLR/VLLDGVQNLRAEDLVGK/VLLDGVQNLRAEDLVGKSLYVSATVILHSGSDMVQAER
C4A	Complement C4-A;Complement C4 beta chain;Complement C4-A alpha chain;C4a anaphylatoxin;C4b-A;C4d-A;Complement C4 gamma chain	A0A0G2JPR0;A0A140TA49;P0C0L4;P0C0L4_13;P0C0L4_12;P0C0L4_03;P0C0L4_11;P0C0L4_07;P0C0L4_06;P0C0L4_01;P0C0L4_05;P0C0L5_03	PVAFSVVPTAAAAVSLK
C4A	Complement C4-A;Complement C4 beta chain;Complement C4-A alpha chain;C4a anaphylatoxin;C4b-A;C4d-A;Complement C4 gamma chain	A0A0G2JPR0;A0A140TA49;Q6U2K2;P0C0L4;P0C0L4_13;P0C0L4_12;P0C0L4_03;P0C0L4_11;P0C0L4_07;P0C0L4_06;P0C0L4_01;P0C0L4_05;P0C0L5_05	ANSFLGEK
C4A	Complement C4-A;Complement C4 beta chain;Complement C4-A alpha chain;C4a anaphylatoxin;C4b-A;C4d-A;Complement C4 gamma chain	P0C0L5_01;P0C0L5_03;P0C0L5_04;Q9UNU2	ASSFLGEK
C4A	Complement C4-A;Complement C4 beta chain;Complement C4-A alpha chain;C4a anaphylatoxin;C4b-A;C4d-A;Complement C4 gamma chain	P0C0L5_01;P0C0L5_04;P0C0L5_05	PVAFSVVPTAATAVSLK
C7	Complement component C7	P10643;P10643_09;P10643_08;P10643_01;P10643_06;P10643_02;A8K2T4;P10643_05;P10643_07	GGGAGFISGLSYLELDNPAGNK
C7	Complement component C7	P10643;P10643_09;P10643_08;P10643_01;P10643_06;P10643_03;P10643_02;A8K2T4;P10643_05;P10643_04;B2R6W1;B4E3S6	DGFVQDEGTMFPVGK
C7	Complement component C7	P10643_04;B2R6W1;B4E3S6	GGGAGFISGLTYLELDNPAGNK
C7	Complement component C7	P10643_07	DGFVQDEGPMFPVGK
CP	Ceruloplasmin	P00450;P00450_02;P00450_01;A5PL27;Q1L857;P00450_06;A8K5A4;B7Z5Q2;B3KTA8;H7C5R1;P00450_04;E9PFZ2;P00450_05;P00450_07	VTFHNKGAYPLSIEPIGVR
CP	Ceruloplasmin	P00450_03	GAYPLSIELIGVR
CPN2	Carboxypeptidase N subunit 2	P22792_02;P22792;P22792_01	LTVSIEAR
CPN2	Carboxypeptidase N subunit 2	P22792_03	LTMSIEAR
F5	Coagulation factor V;Coagulation factor V heavy chain;Coagulation factor V light chain	P12259;P12259_35;P12259_33;P12259_32;P12259_31;P12259_30;P12259_29;P12259_28;P12259_25;P12259_24;P12259_23;P12259_22;P12259_21;P12259_20;P12259_18;P12259_15;P12259_13;P12259_12;P12259_11;P12259_10;P12259_09;P12259_08;P12259_07;P12259_04;P12259_03;P12259_02;P12259_01;A0A0A0MRJ7;P12259_34;P12259_27;P12259_26;P12259_19;P12259_17;P12259_16;P12259_06;P12259_05	LLSLGAGEFK
F5	Coagulation factor V;Coagulation factor V heavy chain;Coagulation factor V light chain	P12259_14;Q15430	LLSLGAGEFR
FGG;DKFZp779N0926	Fibrinogen gamma chain	D3DP16;P02679;P02679_21;P02679_20;P02679_19;A0A140VJJ6;P02679_18;P02679_17;P02679_16;P02679_15;P02679_14;P02679_01;P02679_22;P02679_12;P02679_11;P02679_10;P02679_09;P02679_03;P02679_02;C9JC84;C9JEU5;Q7Z664;P02679_13	VGPEADKYRLTYAYFAGGDAGDAFDGFDFGDDPSDK
FGG;DKFZp779N0926	Fibrinogen gamma chain	P02679_07	LTYAYFAGGDAGDAFDVFDFGDDPSDK
GC	Vitamin D-binding protein	P02774;P02774_04;P02774_03;D6RF35	AKLPDATPTELAK/LPDATPTELAK
GC	Vitamin D-binding protein	P02774_01;A0A1B1CYC5	AKLPEATPTELAK/LPEATPTELAK
HP	Haptoglobin;Haptoglobin alpha chain;Haptoglobin beta chain	P00738;P00738_03;J3QLC9;H3BS21;A0A0U4EXB4;J3KRH2;A0A0U4DKQ8;J3KSV1;J3QQI8;H3BMJ7;A0A0U4ERW6;P00738_04	TEGDGVYTLNNEK
HP	Haptoglobin;Haptoglobin alpha chain;Haptoglobin beta chain	P00738_01	LRTEGDGVYTLNDEK/TEGDGVYTLNDEK
LBP	Lipopolysaccharide-binding protein	P18428;Q8TCF0;P18428_12;P18428_11;P18428_10;P18428_09;P18428_08;P18428_06;P18428_05;P18428_04;P18428_03;P18428_02;P18428_01;P18428_07	VGLFNAELLEALLNYYILNTFYPK
LBP	Lipopolysaccharide-binding protein	P18428_13	VGLFNAELLEALLNYYILNTLYPK
PGLYRP2	N-acetylmuramoyl-L-alanine amidase	Q96PD5_02;Q96PD5;Q96PD5_01;Q96PD5_06;Q96PD5_05;Q96PD5_03	ASLLTMAFLNGALDGVILGDYLSR
PGLYRP2	N-acetylmuramoyl-L-alanine amidase	Q96PD5_04	AFLNGALDGVILGDYLSR
SERPINA1	Alpha-1-antitrypsin;Short peptide from AAT	P01009_21;A0A024R6I7;A0A0G2JRN3;Q13747;P01009_34;A0A384MDQ7;P01009_33;P01009;P01009_02;P01009_01;E9KL23;P01009_23;P01009_22;P01009_14;P01009_13;P01009_12;P01009_11;P01009_10;P01009_09;P01009_08;P01009_07;P01009_06;P01009_03;P01009_35;P01009_25;P01009_04;P01009_16;P01009_05;P01009_32;P01009_29;P01009_26;P01009_18;P01009_17;P01009_15;P01009_19;P01009_20;P01009_27;P01009_28;P01009_30;P01009_31	LQHLENELTHDIITKFLENEDRR
SERPINA1	Alpha-1-antitrypsin;Short peptide from AAT	P01009_24	LQHLVNELTHDIITK
SERPINA1	Alpha-1-antitrypsin;Short peptide from AAT	P01009_21;A0A024R6I7;A0A0G2JRN3	DTEEEDFHVDQATTVKVPMMK/WERPFEVKDTEEEDFHVDQATTVK
SERPINA1	Alpha-1-antitrypsin;Short peptide from AAT	P01009_21;A0A024R6I7;Q9P173;C5J0G2;P01009;P01009_02;P01009_01;E9KL23;P01009_23;P01009_22;P01009_14;P01009_13;P01009_12;P01009_11;P01009_10;P01009_09;P01009_08;P01009_07;P01009_06;P01009_03;P01009_35;P01009_25;P01009_04;P01009_16;P01009_05;P01009_32;P01009_29;P01009_26;P01009_18;P01009_17;P01009_15;P01009_19;P01009_20;P01009_24;P01009_27;P01009_28;P01009_30;P01009_31;A0A1L7B5J3	FNKPFVFLMIEQNTK
SERPINA1	Alpha-1-antitrypsin;Short peptide from AAT	P01009_34;A0A384MDQ7	FNKPFVFLMIDQNTK/PFVFLMIDQNTK
SERPINA1	Alpha-1-antitrypsin;Short peptide from AAT	P01009_34;A0A384MDQ7;P01009_33;Q2L9S7;Q3I0J7;A6YP93;P01009;P01009_02;P01009_01;E9KL23;P01009_23;P01009_22;P01009_14;P01009_13;P01009_12;P01009_11;P01009_10;P01009_09;P01009_08;P01009_07;P01009_06;P01009_03;P01009_35;P01009_25;P01009_04;P01009_16;P01009_05;P01009_32;P01009_29;P01009_26;P01009_18;P01009_17;P01009_15;P01009_19;P01009_24;P01009_27;P01009_28;P01009_30;P01009_31	DTEEEDFHVDQVTTVKVPMMK
SERPINF1	Pigment epithelium-derived factor	P36955;A0A140VKF3;I3L4Z0;I3L2R7;I3L3Z3;P36955_02	SSTSPTTNVLLSPLSVATALSALSLGAEQR
SERPINF1	Pigment epithelium-derived factor	P36955_01	SSMSPTTNVLLSPLSVATALSALSLGAEQR
SERPINF2	Alpha-2-antiplasmin	P08697;P08697_04;P08697_02;P08697_01;P08697_03;P08697_07;A0A0G2JPA8	MSLSSFSVNRPFLFFIFEDTTGLPLFVGSVR
SERPINF2	Alpha-2-antiplasmin	P08697_06	MSLSSFSVNRPFLFFIFEDTTGLPLFVGSVK
SERPING1	Plasma protease C1 inhibitor	P05155;P05155_45;P05155_44;P05155_43;P05155_26;P05155_25;P05155_24;P05155_23;P05155_22;P05155_21;P05155_20;P05155_19;P05155_18;P05155_15;P05155_14;P05155_13;P05155_11;P05155_05;P05155_04;P05155_03;P05155_02;P05155_01;E9KL26;A0A348GSH7;P05155_16;P05155_12;P05155_10;P05155_09;P05155_06;H9KV48;P05155_42;P05155_41;P05155_40;P05155_17;P05155_08;P05155_07;E9PGN7;Q5UGI6;A0A0S2Z333	TLLVFEVQQPFLFVLWDQQHK/TLLVFEVQQPFLFVLWDQQHKFPVFMGR
SERPING1	Plasma protease C1 inhibitor	P05155_37;A0A384MDV8	TLLVFEVQQPFLFMLWDQQHKFPVFMGR
